# Supplementary material for: A Breast Cancer Polygenic Risk Score Is Feasible for Risk Stratification in the Norwegian Population
Source: Cancers (Basel). 2023 Aug 16;15(16):4124. doi: 10.3390/cancers15164124 (PMC10452897; doi:10.3390/cancers15164124)
Supplement: Supplementary file 1 [file cancers-15-04124-s001.zip]

Archive with 1 entries (1 files):
- cancers-2500179-supplementary.pdf
